# Supplementary material for: Regulation and Site-Specific Covalent Labeling of NSUN2 via Genetic Encoding Expansion
Source: Genes (Basel). 2021 Sep 24;12(10):1488. doi: 10.3390/genes12101488 (PMC8535899; doi:10.3390/genes12101488)
Supplement: Supplementary file 1 [file genes-12-01488-s001.zip]

Archive with 1 entries (1 files):
- genes-1333034-supplementary.pdf
